# Supplementary material for: Calmodulin Domain Protein Kinase PiCDPK1 Regulates Pollen Tube Growth Polarity through Interaction with RhoGDI
Source: Plants (Basel). 2022 Jan 19;11(3):254. doi: 10.3390/plants11030254 (PMC8838988; doi:10.3390/plants11030254)
Supplement: Supplementary file 1 [file plants-11-00254-s001.zip]

Archive with 1 entries (1 files):
- plants-1558139-supplementary.pdf
